# Supplementary material for: Screening and Evaluation for Antixenosis Resistance in Wheat Accessions and Varieties to Grain Aphid, Sitobion miscanthi (Takahashi) (Hemiptera: Aphididae)
Source: Plants (Basel). 2022 Apr 18;11(8):1094. doi: 10.3390/plants11081094 (PMC9031254; doi:10.3390/plants11081094)
Supplement: Supplementary file 1 [file plants-11-01094-s001.zip]

Archive with 1 entries (1 files):
- plants-1678147-supplementary.pdf
